# Supplementary material for: Zika Virus Non-Structural Protein NS5 Inhibits the RIG-I Pathway and Interferon Lambda 1 Promoter Activation by Targeting IKK Epsilon
Source: Viruses. 2019 Nov 4;11(11):1024. doi: 10.3390/v11111024 (PMC6893776; doi:10.3390/v11111024)
Supplement: Supplementary file 1 [file viruses-11-01024-s001.zip]

Archive with 3 entries (3 files):
- Supplementary Figure S1.pdf
- Supplementary Figure S2.pdf
- Table S1.pdf
